# Supplementary material for: Two new species of the genus Saigona Matsumura (Hemiptera, Fulgoromorpha, Dictyopharidae) from China
Source: Zookeys. 2021 Aug 4;1054:185–200. doi: 10.3897/zookeys.1054.67004 (PMC8357763; doi:10.3897/zookeys.1054.67004)
Supplement: XML Treatment for Saigona [file zookeys.1054.67004-treatment1.xml]

<!DOCTYPE tp:taxon-treatment
  PUBLIC "-//TaxonX//DTD Taxonomic Treatment Publishing DTD v0 20100105//EN" "tax-treatment-NSO.dtd">
<tp:taxon-treatment xmlns:tp="http://www.plazi.org/taxpub"><tp:treatment-meta><kwd-group><label>Taxon classification</label><kwd><named-content xmlns:xlink="http://www.w3.org/1999/xlink" content-type="kingdom">Animalia</named-content></kwd><kwd><named-content xmlns:xlink="http://www.w3.org/1999/xlink" content-type="order">Hemiptera</named-content></kwd><kwd><named-content xmlns:xlink="http://www.w3.org/1999/xlink" content-type="family">Dictyopharidae</named-content></kwd></kwd-group><mixed-citation publication-type="journal"><person-group><name><surname>Zheng</surname><given-names>Yan-Li</given-names></name><name><surname>Bourgoin</surname><given-names>Thierry</given-names></name><name><surname>Chen1</surname><given-names>Lin YangXiang-Sheng</given-names></name><name><surname>Luo</surname><given-names>Xu-Qiang</given-names></name><name><surname>Luo</surname><given-names>Guang-Jie</given-names></name></person-group><article-title>Two new species of the genus <italic><tp:taxon-name><tp:taxon-name-part taxon-name-part-type="genus" reg="Saigona">Saigona</tp:taxon-name-part></tp:taxon-name></italic> Matsumura (<tp:taxon-name><tp:taxon-name-part taxon-name-part-type="order">Hemiptera</tp:taxon-name-part></tp:taxon-name>, <tp:taxon-name><tp:taxon-name-part taxon-name-part-type="infraorder">Fulgoromorpha</tp:taxon-name-part></tp:taxon-name>, <tp:taxon-name><tp:taxon-name-part taxon-name-part-type="family">Dictyopharidae</tp:taxon-name-part></tp:taxon-name>) from China</article-title><source>Zookeys</source><day>04</day><month>8</month><year>2021</year><volume>1054</volume><fpage>185</fpage><lpage>200</lpage><pub-id pub-id-type="doi">10.3897/zookeys.1054.67004</pub-id></mixed-citation></tp:treatment-meta><tp:nomenclature><label>Genus</label><tp:taxon-name>
                <object-id xmlns:xlink="http://www.w3.org/1999/xlink" content-type="arpha" xlink:type="simple">85BA0CB7-18A9-5181-B9FC-7D31D2BCF911</object-id>
                <tp:taxon-name-part taxon-name-part-type="genus" reg="Saigona">Saigona</tp:taxon-name-part>
              </tp:taxon-name><tp:taxon-authority>Matsumura, 1910</tp:taxon-authority></tp:nomenclature><tp:treatment-sec sec-type="type species" id="SECID0EMNAC"><title>Type species.</title><p><italic><tp:taxon-name><tp:taxon-name-part taxon-name-part-type="genus" reg="Dictyophora">Dictyophora</tp:taxon-name-part></tp:taxon-name></italic> [sic] <italic>ishidae</italic> Matsumura, 1905 [= <italic><tp:taxon-name><tp:taxon-name-part taxon-name-part-type="genus" reg="Almana">Almana</tp:taxon-name-part><tp:taxon-name-part taxon-name-part-type="species" reg="ussuriensis">ussuriensis</tp:taxon-name-part></tp:taxon-name></italic> Lethierry, 1878], by subsequent designation of <xref ref-type="bibr" rid="B20">Melichar (1912</xref>: 50).</p><p><italic><tp:taxon-name><tp:taxon-name-part taxon-name-part-type="genus" reg="Neoputala">Neoputala</tp:taxon-name-part></tp:taxon-name></italic> Distant, 1914: 412; <xref ref-type="bibr" rid="B21">Metcalf 1946</xref>: 78. Type species: <italic><tp:taxon-name><tp:taxon-name-part taxon-name-part-type="genus" reg="Neoputala">Neoputala</tp:taxon-name-part><tp:taxon-name-part taxon-name-part-type="species" reg="lewisi">lewisi</tp:taxon-name-part></tp:taxon-name></italic> Distant, 1906 (by monotypy) [not <italic><tp:taxon-name><tp:taxon-name-part taxon-name-part-type="genus" reg="Neoputala">Neoputala</tp:taxon-name-part><tp:taxon-name-part taxon-name-part-type="species" reg="capitata">capitata</tp:taxon-name-part></tp:taxon-name></italic> Distant, 1914, as stated by <xref ref-type="bibr" rid="B17">Liang (2001</xref>: 236)], synonymised by <xref ref-type="bibr" rid="B17">Liang (2001</xref>: 236).</p><p><italic><tp:taxon-name><tp:taxon-name-part taxon-name-part-type="genus" reg="Leprota">Leprota</tp:taxon-name-part></tp:taxon-name></italic> Melichar, 1912: 91; <xref ref-type="bibr" rid="B21">Metcalf 1946</xref>: 74. Type species: <italic><tp:taxon-name><tp:taxon-name-part taxon-name-part-type="genus" reg="Dictyophora">Dictyophora</tp:taxon-name-part></tp:taxon-name></italic> [sic] <italic><tp:taxon-name><tp:taxon-name-part taxon-name-part-type="genus" reg="Saigona"/><tp:taxon-name-part taxon-name-part-type="species" reg="fulgoroides">fulgoroides</tp:taxon-name-part></tp:taxon-name></italic> Walker, 1858, by original designation and monotypy. synonymized by <xref ref-type="bibr" rid="B18">Liang and Song (2006</xref>: 28).</p><p><italic><tp:taxon-name><tp:taxon-name-part taxon-name-part-type="genus" reg="Piela">Piela</tp:taxon-name-part></tp:taxon-name></italic> Lallemand, 1942: 72. Type species: <italic><tp:taxon-name><tp:taxon-name-part taxon-name-part-type="genus" reg="Piela">Piela</tp:taxon-name-part><tp:taxon-name-part taxon-name-part-type="species" reg="singularis">singularis</tp:taxon-name-part></tp:taxon-name></italic> Lallemand, 1942, by original designation and monotypy. synonymized by <xref ref-type="bibr" rid="B18">Liang and Song (2006)</xref>: 28.</p><p><italic><tp:taxon-name><tp:taxon-name-part taxon-name-part-type="genus" reg="Orodictya">Orodictya</tp:taxon-name-part></tp:taxon-name></italic> Kirkaldy, 1913: 16. Type species: <italic><tp:taxon-name><tp:taxon-name-part taxon-name-part-type="genus" reg="Orodictya">Orodictya</tp:taxon-name-part><tp:taxon-name-part taxon-name-part-type="species" reg="monticola">monticola</tp:taxon-name-part></tp:taxon-name></italic> Kirkaldy, 1913; by original designation. Synonymized by <xref ref-type="bibr" rid="B12">Emeljanov (2011</xref>: 1144).</p><p><italic><tp:taxon-name><tp:taxon-name-part taxon-name-part-type="genus" reg="Leprota">Leprota</tp:taxon-name-part></tp:taxon-name></italic> Melichar, 1912: 91. Type species: <italic><tp:taxon-name><tp:taxon-name-part taxon-name-part-type="genus" reg="Leprota">Leprota</tp:taxon-name-part><tp:taxon-name-part taxon-name-part-type="species" reg="melichari">melichari</tp:taxon-name-part></tp:taxon-name></italic> Fennah, 1963; <italic>status revivisco</italic> according to <xref ref-type="bibr" rid="B25">Song et al. (2012</xref>: 218).</p><p><italic><tp:taxon-name><tp:taxon-name-part taxon-name-part-type="genus" reg="Saigona">Saigona</tp:taxon-name-part></tp:taxon-name></italic> Matsumura, 1910: 110; <xref ref-type="bibr" rid="B20">Melichar 1912</xref>: 28, 50; <xref ref-type="bibr" rid="B21">Metcalf 1946</xref>: 47; <xref ref-type="bibr" rid="B24">Nast 1972</xref>: 84; <xref ref-type="bibr" rid="B6">Chou et al. 1985</xref>: 63; <xref ref-type="bibr" rid="B1">Anufriev and Emeljanov 1988</xref>: 482; <xref ref-type="bibr" rid="B10">Emeljanov 1993</xref>: 70; <xref ref-type="bibr" rid="B17">Liang 2001</xref>: 235; S. Matsumura 1941: 163; <xref ref-type="bibr" rid="B18">Liang and Song 2006</xref>: 28; <xref ref-type="bibr" rid="B30">Zheng and Chen 2011</xref>: 542; <xref ref-type="bibr" rid="B31">Zheng et al. 2014</xref>; <xref ref-type="bibr" rid="B26">Song et al. 2016</xref>: 350, <xref ref-type="bibr" rid="B27">2018</xref>: 3.</p></tp:treatment-sec><tp:treatment-sec sec-type="diagnosis" id="SECID0E2EAE"><title>Diagnosis.</title><p>This species can be distinguished from other dictyopharid planthoppers by the combination of the following diagnostic characters: (1) general color ochraceous or fuscous; (2) vertex and most of genae marked with numerous yellowish or pale brown speckles; (3) cephalic process relatively broad and long; (4) vertex with median longitudinal carina obsolete, posterior region obviously higher than pronotum; (5) legs moderately long, fore femur with a short and blunt spine near apex; hind tibiae with 5 or 6 lateral black-tipped spines and 8 apical black-tipped teeth, spinal formula 8/(9–12)/(9–12); (6) aedeagus with a pair of phallobasal conjunctival processes apically and phallobase sclerotized and pigmented, with two membranous lobes apically.</p></tp:treatment-sec><tp:treatment-sec sec-type="distribution" id="SECID0EAFAE"><title>Distribution.</title><p>China (Fujian, Guangdong, Guangxi, Heilongjiang, Henan, Hubei, Hunan, Jilin, Jiangxi, Shaanxi, Sichuan, Taiwan, Yunnan, Zhejiang, Gansu, Guizhou); Indo-China; Japan (Hokkaido, Honshu); Russia (Primorye, Far East); Korea (South).</p></tp:treatment-sec><ref-list><ref id="B20"><mixed-citation xmlns:xlink="http://www.w3.org/1999/xlink" xlink:type="simple"><person-group><name name-style="western"><surname>Melichar</surname><given-names>L</given-names></name></person-group> (<year>1912</year>) <article-title>Monographie der Dictyophorinen (<tp:taxon-name><tp:taxon-name-part taxon-name-part-type="suborder">Homoptera</tp:taxon-name-part></tp:taxon-name>). Abhandlungen der k. k.</article-title><source>Zoologisch-Botanischen Gesellschaft in Wien</source><volume>7</volume>(<issue>1</issue>): <fpage>1</fpage>–<lpage>221</lpage>.</mixed-citation></ref><ref id="B21"><mixed-citation xmlns:xlink="http://www.w3.org/1999/xlink" xlink:type="simple"><person-group><name name-style="western"><surname>Metcalf</surname><given-names>ZP</given-names></name></person-group> (<year>1946</year>) <source>General catalogue of the <tp:taxon-name><tp:taxon-name-part taxon-name-part-type="order">Hemiptera</tp:taxon-name-part></tp:taxon-name>, Fasc. IV. <tp:taxon-name><tp:taxon-name-part taxon-name-part-type="superfamily">Fulgoroidea</tp:taxon-name-part></tp:taxon-name>, Part 8 <tp:taxon-name><tp:taxon-name-part taxon-name-part-type="family">Dictyopharidae</tp:taxon-name-part></tp:taxon-name>.</source><publisher-name>Smith College</publisher-name>, <publisher-loc>Northampton, Massachusetts</publisher-loc>, <size units="page">246 pp</size>.</mixed-citation></ref><ref id="B17"><mixed-citation xmlns:xlink="http://www.w3.org/1999/xlink" xlink:type="simple"><person-group><name name-style="western"><surname>Liang</surname><given-names>AP</given-names></name></person-group> (<year>2001</year>) <article-title>Taxonomic notes on Oriental and eastern Palaearctic <tp:taxon-name><tp:taxon-name-part taxon-name-part-type="superfamily">Fulgoroidea</tp:taxon-name-part></tp:taxon-name> (<tp:taxon-name><tp:taxon-name-part taxon-name-part-type="order">Hemiptera</tp:taxon-name-part></tp:taxon-name>).</article-title><source>Journal of the Kansas Entomological Society</source><volume>73</volume>(<issue>4</issue>): <fpage>235</fpage>–<lpage>237</lpage>.</mixed-citation></ref><ref id="B18"><mixed-citation xmlns:xlink="http://www.w3.org/1999/xlink" xlink:type="simple"><person-group><name name-style="western"><surname>Liang</surname><given-names>AP</given-names></name><name name-style="western"><surname>Song</surname><given-names>ZS</given-names></name></person-group> (<year>2006</year>) <article-title>Revision of the Oriental and eastern Palaearctic planthopper genus <italic><tp:taxon-name><tp:taxon-name-part taxon-name-part-type="genus">Saigona</tp:taxon-name-part></tp:taxon-name></italic> Matsumura, 1910 (<tp:taxon-name><tp:taxon-name-part taxon-name-part-type="order">Hemiptera</tp:taxon-name-part></tp:taxon-name>: <tp:taxon-name><tp:taxon-name-part taxon-name-part-type="superfamily">Fulgoroidea</tp:taxon-name-part></tp:taxon-name>: <tp:taxon-name><tp:taxon-name-part taxon-name-part-type="family">Dictyopharidae</tp:taxon-name-part></tp:taxon-name>), with descriptions of five new species.</article-title><source>Zootaxa</source><volume>1333</volume>: <fpage>25</fpage>–<lpage>54</lpage>. <ext-link xlink:type="simple" ext-link-type="doi" xlink:href="10.11646/zootaxa.1333.1.2">https://doi.org/10.11646/zootaxa.1333.1.2</ext-link></mixed-citation></ref><ref id="B12"><mixed-citation xmlns:xlink="http://www.w3.org/1999/xlink" xlink:type="simple"><person-group><name name-style="western"><surname>Emeljanov</surname><given-names>AF</given-names></name></person-group> (<year>2011</year>) <article-title>Improved tribal delimitation of the subfamily <tp:taxon-name><tp:taxon-name-part taxon-name-part-type="subfamily">Dictyopharinae</tp:taxon-name-part></tp:taxon-name> and description of new genera and new species (<tp:taxon-name><tp:taxon-name-part taxon-name-part-type="suborder">Homoptera</tp:taxon-name-part></tp:taxon-name>, <tp:taxon-name><tp:taxon-name-part taxon-name-part-type="superfamily">Fulgoroidea</tp:taxon-name-part></tp:taxon-name>, <tp:taxon-name><tp:taxon-name-part taxon-name-part-type="family">Dictyopharidae</tp:taxon-name-part></tp:taxon-name>).</article-title><source>Entomologicheskoe Obozrenie</source><volume>90</volume>: <fpage>299</fpage>–<lpage>328</lpage>. [English translation in Entomological Review 91: 1122–1145, 2011] <ext-link xlink:type="simple" ext-link-type="doi" xlink:href="10.1134/S0013873811090053">https://doi.org/10.1134/S0013873811090053</ext-link></mixed-citation></ref><ref id="B25"><mixed-citation xmlns:xlink="http://www.w3.org/1999/xlink" xlink:type="simple"><person-group><name name-style="western"><surname>Song</surname><given-names>ZS</given-names></name><name name-style="western"><surname>Deckert</surname><given-names>J</given-names></name><name name-style="western"><surname>Liang</surname><given-names>AP</given-names></name></person-group> (<year>2012</year>) <article-title>Revision of the Oriental genus <italic><tp:taxon-name><tp:taxon-name-part taxon-name-part-type="genus">Leprota</tp:taxon-name-part></tp:taxon-name></italic> Melichar (<tp:taxon-name><tp:taxon-name-part taxon-name-part-type="order">Hemiptera</tp:taxon-name-part></tp:taxon-name>, <tp:taxon-name><tp:taxon-name-part taxon-name-part-type="infraorder">Fulgoromorpha</tp:taxon-name-part></tp:taxon-name>, <tp:taxon-name><tp:taxon-name-part taxon-name-part-type="family">Dictyopharidae</tp:taxon-name-part></tp:taxon-name>), with description of a new species from northern Borneo, Malaysia.</article-title><source>Deutsche Entomologische Zeitschrift</source><volume>59</volume>: <fpage>219</fpage>–<lpage>226</lpage>.</mixed-citation></ref><ref id="B24"><mixed-citation xmlns:xlink="http://www.w3.org/1999/xlink" xlink:type="simple"><person-group><name name-style="western"><surname>Nast</surname><given-names>J</given-names></name></person-group> (<year>1972</year>) <source>Palaearctic <tp:taxon-name><tp:taxon-name-part taxon-name-part-type="suborder">Auchenorrhyncha</tp:taxon-name-part></tp:taxon-name> (<tp:taxon-name><tp:taxon-name-part taxon-name-part-type="suborder">Homoptera</tp:taxon-name-part></tp:taxon-name>). An annotated check list.</source><publisher-name>Polish Scientific Publishers</publisher-name>, <publisher-loc>Warszawa</publisher-loc>, <size units="page">550 pp</size>.</mixed-citation></ref><ref id="B6"><mixed-citation xmlns:xlink="http://www.w3.org/1999/xlink" xlink:type="simple"><person-group><name name-style="western"><surname>Chou</surname><given-names>I</given-names></name><name name-style="western"><surname>Lu</surname><given-names>JS</given-names></name><name name-style="western"><surname>Huang</surname><given-names>J</given-names></name><name name-style="western"><surname>Wang</surname><given-names>SZ</given-names></name></person-group> (<year>1985</year>) <source>Economic Insect Fauna of China. Fasc. 36, <tp:taxon-name><tp:taxon-name-part taxon-name-part-type="suborder">Homoptera</tp:taxon-name-part></tp:taxon-name>: <tp:taxon-name><tp:taxon-name-part taxon-name-part-type="superfamily">Fulgoroidea</tp:taxon-name-part></tp:taxon-name>.</source><publisher-name>Science Press</publisher-name>, <publisher-loc>Beijing</publisher-loc>, <size units="page">152 pp</size>. [in Chinese with English summary]</mixed-citation></ref><ref id="B1"><mixed-citation xmlns:xlink="http://www.w3.org/1999/xlink" xlink:type="simple"><person-group><name name-style="western"><surname>Anufriev</surname><given-names>GA</given-names></name><name name-style="western"><surname>Emeljanov</surname><given-names>AF</given-names></name></person-group> (<year>1988</year>) <article-title><tp:taxon-name><tp:taxon-name-part taxon-name-part-type="family">Dictyopharidae</tp:taxon-name-part></tp:taxon-name>.</article-title> In: <person-group><name name-style="western"><surname>Lehr</surname><given-names>PA</given-names></name></person-group> (<role>Ed.</role>) <issue-title>Key to Insects of Soviet Far East of the USSR, Vol.</issue-title><source>2. <tp:taxon-name><tp:taxon-name-part taxon-name-part-type="suborder">Homoptera</tp:taxon-name-part></tp:taxon-name> and <tp:taxon-name><tp:taxon-name-part taxon-name-part-type="suborder">Heteroptera</tp:taxon-name-part></tp:taxon-name>. Nauka, Leningrad</source>, <fpage>480</fpage>–<lpage>483</lpage>. [in Russian]</mixed-citation></ref><ref id="B10"><mixed-citation xmlns:xlink="http://www.w3.org/1999/xlink" xlink:type="simple"><person-group><name name-style="western"><surname>Emeljanov</surname><given-names>AF</given-names></name></person-group> (<year>1993</year>) <article-title>Morphological peculiarities of the larvae of the family <tp:taxon-name><tp:taxon-name-part taxon-name-part-type="family">Dictyopharidae</tp:taxon-name-part></tp:taxon-name> (<tp:taxon-name><tp:taxon-name-part taxon-name-part-type="suborder">Homoptera</tp:taxon-name-part></tp:taxon-name>). 1. General characteristic and a key to genera of the Palaearctic fauna.</article-title><source>Entomologicheskoe Obozrenie</source><volume>72</volume>(<issue>4</issue>): <fpage>794</fpage>–<lpage>812</lpage>. [In Russian; English translation in Entomological Review 73: 59–78, 1994] <ext-link xlink:type="simple" ext-link-type="doi" xlink:href="10.2307/25177406">https://doi.org/10.2307/25177406</ext-link></mixed-citation></ref><ref id="B30"><mixed-citation xmlns:xlink="http://www.w3.org/1999/xlink" xlink:type="simple"><person-group><name name-style="western"><surname>Zheng</surname><given-names>YL</given-names></name><name name-style="western"><surname>Chen</surname><given-names>XS</given-names></name></person-group> (<year>2011</year>) <article-title>A new species of genus <italic><tp:taxon-name><tp:taxon-name-part taxon-name-part-type="genus">Saigona</tp:taxon-name-part></tp:taxon-name></italic> (<tp:taxon-name><tp:taxon-name-part taxon-name-part-type="order">Hemiptera</tp:taxon-name-part></tp:taxon-name>: <tp:taxon-name><tp:taxon-name-part taxon-name-part-type="superfamily">Fulgoroidea</tp:taxon-name-part></tp:taxon-name>: <tp:taxon-name><tp:taxon-name-part taxon-name-part-type="family">Dictyopharidae</tp:taxon-name-part></tp:taxon-name>) from China.</article-title><source>Sichuan Journal of Zoology</source><volume>30</volume>(<issue>4</issue>): <fpage>541</fpage>–<lpage>543</lpage>. [in Chinese with English summary]</mixed-citation></ref><ref id="B31"><mixed-citation xmlns:xlink="http://www.w3.org/1999/xlink" xlink:type="simple"><person-group><name name-style="western"><surname>Zheng</surname><given-names>YL</given-names></name><name name-style="western"><surname>Yang</surname><given-names>L</given-names></name><name name-style="western"><surname>Chen</surname><given-names>XS</given-names></name></person-group> (<year>2014</year>) <article-title>Four new species of the genus <italic><tp:taxon-name><tp:taxon-name-part taxon-name-part-type="genus">Saigona</tp:taxon-name-part></tp:taxon-name></italic> Matsumura (<tp:taxon-name><tp:taxon-name-part taxon-name-part-type="order">Hemiptera</tp:taxon-name-part></tp:taxon-name>, <tp:taxon-name><tp:taxon-name-part taxon-name-part-type="infraorder">Fulgoromorpha</tp:taxon-name-part></tp:taxon-name>, <tp:taxon-name><tp:taxon-name-part taxon-name-part-type="family">Dictyopharidae</tp:taxon-name-part></tp:taxon-name>) from China.</article-title><source>ZooKeys</source><volume>462</volume>: <fpage>27</fpage>–<lpage>41</lpage>. <ext-link xlink:type="simple" ext-link-type="doi" xlink:href="10.3897/zookeys.462.7500">https://doi.org/10.3897/zookeys.462.7500</ext-link></mixed-citation></ref><ref id="B26"><mixed-citation xmlns:xlink="http://www.w3.org/1999/xlink" xlink:type="simple"><person-group><name name-style="western"><surname>Song</surname><given-names>ZS</given-names></name><name name-style="western"><surname>Webb</surname><given-names>M</given-names></name><name name-style="western"><surname>O’Brien</surname><given-names>L</given-names></name><name name-style="western"><surname>Liang</surname><given-names>AP</given-names></name></person-group> (<year>2016</year>) <article-title>Phylogenetic analysis of the Oriental genera of <tp:taxon-name><tp:taxon-name-part taxon-name-part-type="tribe">Orthopagini</tp:taxon-name-part></tp:taxon-name> Emeljanov, 1983 (<tp:taxon-name><tp:taxon-name-part taxon-name-part-type="order">Hemiptera</tp:taxon-name-part></tp:taxon-name>: <tp:taxon-name><tp:taxon-name-part taxon-name-part-type="infraorder">Fulgoromorpha</tp:taxon-name-part></tp:taxon-name>: <tp:taxon-name><tp:taxon-name-part taxon-name-part-type="family">Dictyopharidae</tp:taxon-name-part></tp:taxon-name>: <tp:taxon-name><tp:taxon-name-part taxon-name-part-type="subfamily">Dictyopharinae</tp:taxon-name-part></tp:taxon-name>), with a systematic revision of the genus Centromeria Stål, 1870.</article-title><source>Zoological Journal of the Linnean Society</source><volume>178</volume>: <fpage>33</fpage>–<lpage>87</lpage>. <ext-link xlink:type="simple" ext-link-type="doi" xlink:href="10.1111/zoj.12401">https://doi.org/10.1111/zoj.12401</ext-link></mixed-citation></ref><ref id="B27"><mixed-citation xmlns:xlink="http://www.w3.org/1999/xlink" xlink:type="simple"><person-group><name name-style="western"><surname>Song</surname><given-names>ZS</given-names></name><name name-style="western"><surname>Bartlett</surname><given-names>CR</given-names></name><name name-style="western"><surname>O’Brien</surname><given-names>L</given-names></name><name name-style="western"><surname>Liang</surname><given-names>AP</given-names></name><name name-style="western"><surname>Bourgoin</surname><given-names>T</given-names></name></person-group> (<year>2018</year>) <article-title>Morphological phylogeny of <tp:taxon-name><tp:taxon-name-part taxon-name-part-type="family">Dictyopharidae</tp:taxon-name-part></tp:taxon-name> (<tp:taxon-name><tp:taxon-name-part taxon-name-part-type="order">Hemiptera</tp:taxon-name-part></tp:taxon-name>: <tp:taxon-name><tp:taxon-name-part taxon-name-part-type="infraorder">Fulgoromorpha</tp:taxon-name-part></tp:taxon-name>).</article-title><source>Systematic Entomology</source><volume>43</volume>: <fpage>637</fpage>–<lpage>658</lpage>. <ext-link xlink:type="simple" ext-link-type="doi" xlink:href="10.1111/syen.12293">https://doi.org/10.1111/syen.12293</ext-link></mixed-citation></ref></ref-list></tp:taxon-treatment>
