# Supplementary material for: Two new species of the genus Saigona Matsumura (Hemiptera, Fulgoromorpha, Dictyopharidae) from China
Source: Zookeys. 2021 Aug 4;1054:185–200. doi: 10.3897/zookeys.1054.67004 (PMC8357763; doi:10.3897/zookeys.1054.67004)
Supplement: XML Treatment for Saigona baiseensis [file zookeys.1054.67004-treatment2.xml]

<!DOCTYPE tp:taxon-treatment
  PUBLIC "-//TaxonX//DTD Taxonomic Treatment Publishing DTD v0 20100105//EN" "tax-treatment-NSO.dtd">
<tp:taxon-treatment xmlns:tp="http://www.plazi.org/taxpub"><tp:treatment-meta><kwd-group><label>Taxon classification</label><kwd><named-content xmlns:xlink="http://www.w3.org/1999/xlink" content-type="kingdom">Animalia</named-content></kwd><kwd><named-content xmlns:xlink="http://www.w3.org/1999/xlink" content-type="order">Hemiptera</named-content></kwd><kwd><named-content xmlns:xlink="http://www.w3.org/1999/xlink" content-type="family">Dictyopharidae</named-content></kwd></kwd-group><mixed-citation publication-type="journal"><person-group><name><surname>Zheng</surname><given-names>Yan-Li</given-names></name><name><surname>Bourgoin</surname><given-names>Thierry</given-names></name><name><surname>Chen1</surname><given-names>Lin YangXiang-Sheng</given-names></name><name><surname>Luo</surname><given-names>Xu-Qiang</given-names></name><name><surname>Luo</surname><given-names>Guang-Jie</given-names></name></person-group><article-title>Two new species of the genus <italic><tp:taxon-name><tp:taxon-name-part taxon-name-part-type="genus" reg="Saigona">Saigona</tp:taxon-name-part></tp:taxon-name></italic> Matsumura (<tp:taxon-name><tp:taxon-name-part taxon-name-part-type="order">Hemiptera</tp:taxon-name-part></tp:taxon-name>, <tp:taxon-name><tp:taxon-name-part taxon-name-part-type="infraorder">Fulgoromorpha</tp:taxon-name-part></tp:taxon-name>, <tp:taxon-name><tp:taxon-name-part taxon-name-part-type="family">Dictyopharidae</tp:taxon-name-part></tp:taxon-name>) from China</article-title><source>Zookeys</source><day>04</day><month>8</month><year>2021</year><volume>1054</volume><fpage>185</fpage><lpage>200</lpage><pub-id pub-id-type="doi">10.3897/zookeys.1054.67004</pub-id></mixed-citation></tp:treatment-meta><tp:nomenclature><tp:taxon-name>
              <object-id xmlns:xlink="http://www.w3.org/1999/xlink" content-type="arpha" xlink:type="simple">00004033-2F28-53C2-9573-4E7BD4190F05</object-id>
              <tp:taxon-name-part taxon-name-part-type="genus" reg="Saigona">Saigona</tp:taxon-name-part>
              <tp:taxon-name-part taxon-name-part-type="species" reg="baiseensis">baiseensis</tp:taxon-name-part>
              <object-id xmlns:xlink="http://www.w3.org/1999/xlink" content-type="zoobank" xlink:type="simple">http://zoobank.org/BC9FDBB3-4918-4E0C-B875-D242F91DE8AA</object-id>
            </tp:taxon-name><tp:taxon-authority>Zheng &amp; Chen</tp:taxon-authority><tp:taxon-status xmlns:xlink="http://www.w3.org/1999/xlink" xlink:type="simple">sp. nov.</tp:taxon-status><xref ref-type="fig" rid="F1">Figures 1</xref><xref ref-type="fig" rid="F2">, 2–5</xref><xref ref-type="fig" rid="F3">, 6–13</xref><xref ref-type="fig" rid="F4">, 14–18</xref><xref ref-type="fig" rid="F5">, 19–20</xref></tp:nomenclature><tp:treatment-sec sec-type="type locality" id="SECID0EX3AE"><title>Type locality.</title><p>Tianlangping Baise, Guangxi Zhuang Autonomous Region, China.</p></tp:treatment-sec><tp:treatment-sec sec-type="diagnosis" id="SECID0E33AE"><title>Diagnosis.</title><p>This species can be distinguished from other <italic><tp:taxon-name><tp:taxon-name-part taxon-name-part-type="genus" reg="Saigona">Saigona</tp:taxon-name-part></tp:taxon-name></italic> species by the combination of the following diagnostic characters: (1) pygofer large and broad in lateral view, posterior margin with a blunt dorsal process; (2) aedeagus with phallobasal conjunctival processes unequal in length; (3) phallobase narrow and long, curved dorsally, with 2 apical membranous dorsal apical lobes (Fig. <xref ref-type="fig" rid="F3">12</xref>), dorsal round and large; ventral lobes (Fig. <xref ref-type="fig" rid="F3">13</xref>) small and slender, with another small membranous lobe on it.</p></tp:treatment-sec><tp:treatment-sec sec-type="description" id="SECID0ER4AE"><title>Description.</title><p><bold><italic>Measurement</italic>.</bold> ♂, <abbrev xmlns:xlink="http://www.w3.org/1999/xlink" xlink:title="body length" id="ABBRID0EB5AE" xlink:type="simple">BL</abbrev>: 17.4–18.9 mm; <abbrev xmlns:xlink="http://www.w3.org/1999/xlink" xlink:title="head length" id="ABBRID0EF5AE" xlink:type="simple">HL</abbrev>: 1.5–1.6 mm; <abbrev xmlns:xlink="http://www.w3.org/1999/xlink" xlink:title="head width" id="ABBRID0EJ5AE" xlink:type="simple">HW</abbrev>: 1.4–1.5 mm; <abbrev xmlns:xlink="http://www.w3.org/1999/xlink" xlink:title="orewing length" id="ABBRID0EN5AE" xlink:type="simple">FWL</abbrev>: 11.3–13.2 mm. ♀, <abbrev xmlns:xlink="http://www.w3.org/1999/xlink" xlink:title="body length" id="ABBRID0ER5AE" xlink:type="simple">BL</abbrev>: 18.9–20.2 mm; <abbrev xmlns:xlink="http://www.w3.org/1999/xlink" xlink:title="head length" id="ABBRID0EV5AE" xlink:type="simple">HL</abbrev>: 1.6–1.7 mm; <abbrev xmlns:xlink="http://www.w3.org/1999/xlink" xlink:title="head width" id="ABBRID0EZ5AE" xlink:type="simple">HW</abbrev>: 1.4–1.5 mm; <abbrev xmlns:xlink="http://www.w3.org/1999/xlink" xlink:title="orewing length" id="ABBRID0E45AE" xlink:type="simple">FWL</abbrev>: 13.2–14.6 mm.</p><p><bold><italic>Coloration</italic>.</bold> General color dark, marked with fuscous and ochraceous (Figs <xref ref-type="fig" rid="F2">2–5</xref>). Vertex brown with median carina very faint, lateral margins dark. Genae dark, yellow ventroposteriorly near antennae (Fig. <xref ref-type="fig" rid="F2">4</xref>). Eyes dark brown, lateral ocelli yellowish, antenna brown and areas surrounding ocellus and antenna beneath eye yellowish. Frons dark brown with yellowish speckles (Fig. <xref ref-type="fig" rid="F2">3</xref>). Postclypeus and anteclypeus pale brown. Pronotum dark with scattered white speckles; mesonotum dark, with broad median longitudinal yellowish stripe. Ventral thorax and fore femur dark, other areas yellow. Legs ochraceous except coxae which are dark. Forewing venation brown and pterostigma dark. Abdomen dark with scattered white speckles and median longitudinal yellowish stripe. Male genitalia black.</p><fig id="F2" position="float" orientation="portrait"><object-id xmlns:xlink="http://www.w3.org/1999/xlink" content-type="doi" xlink:type="simple">10.3897/zookeys.1054.67004.figures2-5</object-id><object-id xmlns:xlink="http://www.w3.org/1999/xlink" content-type="arpha" xlink:type="simple">93875826-93F9-551F-B72E-5DE57D85231B</object-id><label>Figures 2–5.</label><caption><p><italic><tp:taxon-name><tp:taxon-name-part taxon-name-part-type="genus" reg="Saigona">Saigona</tp:taxon-name-part><tp:taxon-name-part taxon-name-part-type="species" reg="baiseensis">baiseensis</tp:taxon-name-part></tp:taxon-name></italic> Zheng &amp; Chen sp. nov. <bold>2</bold> male, holotype, dorsal view <bold>3</bold> male, head and thorax, dorsal view <bold>4</bold> male, head, frons and clypeus, lateral view <bold>5</bold> male, head and pronotum, lateral view. Scale bars: 2 mm (<bold>2–5</bold>).</p></caption><graphic xmlns:xlink="http://www.w3.org/1999/xlink" xlink:href="zookeys-1054-185-g002.jpg" position="float" orientation="portrait" xlink:type="simple" id="oo_574423.jpg"><uri content-type="original_file" xlink:type="simple">https://binary.pensoft.net/fig/574423</uri></graphic></fig><p><bold><italic>Head and thorax</italic>.</bold> Head (Figs <xref ref-type="fig" rid="F2">2–5</xref>) longer than pronotum and mesonotum combined (1.45:1). Vertex (Fig. <xref ref-type="fig" rid="F2">3</xref>) with median carina very faint, only conspicuous at apex and base; lateral carinate margins sinuate. Frons (Fig. <xref ref-type="fig" rid="F2">3</xref>) with lateral carinae reaching to front of eyes. Pronotum (Figs <xref ref-type="fig" rid="F2">2</xref>, <xref ref-type="fig" rid="F2">3</xref>, <xref ref-type="fig" rid="F2">5</xref>) with median carina distinct, lateral carinae very faint. Mesonotum (Figs <xref ref-type="fig" rid="F1">1</xref>, <xref ref-type="fig" rid="F2">2</xref>) tricarinate on disc, lateral carinae curved towards median carinate at the front. Fore wings (Figs <xref ref-type="fig" rid="F2">2</xref>, <xref ref-type="fig" rid="F3">6</xref>) hyaline with <abbrev xmlns:xlink="http://www.w3.org/1999/xlink" xlink:title="subcosta posterior" id="ABBRID0EGCAG" xlink:type="simple">ScP</abbrev>+R, <abbrev xmlns:xlink="http://www.w3.org/1999/xlink" xlink:title="media posterior" id="ABBRID0EKCAG" xlink:type="simple">MP</abbrev> and Cu branched apically, longer than widest part, with length to maximum width ratio of 3.0; stigma distinct, with 3 or 4 cells, veins with numerous fuscous setae. costal margin distinctly expanded into a narrow, sclerotized costal area, without transverse veins; <abbrev xmlns:xlink="http://www.w3.org/1999/xlink" xlink:title="subcosta posterior" id="ABBRID0EOCAG" xlink:type="simple">ScP</abbrev>+R branched apically; <abbrev xmlns:xlink="http://www.w3.org/1999/xlink" xlink:title="media posterior" id="ABBRID0ESCAG" xlink:type="simple">MP</abbrev> bifurcating into <abbrev xmlns:xlink="http://www.w3.org/1999/xlink" xlink:title="media posterior" id="ABBRID0EWCAG" xlink:type="simple">MP</abbrev><sub>1+2</sub> and <abbrev xmlns:xlink="http://www.w3.org/1999/xlink" xlink:title="media posterior" id="ABBRID0E2CAG" xlink:type="simple">MP</abbrev><sub>3+4</sub> at basal 3/5 and beyond <abbrev xmlns:xlink="http://www.w3.org/1999/xlink" xlink:title="cubitus anterior" id="ABBRID0EADAG" xlink:type="simple">CuA</abbrev>; <abbrev xmlns:xlink="http://www.w3.org/1999/xlink" xlink:title="cubitus anterior" id="ABBRID0EEDAG" xlink:type="simple">CuA</abbrev> forked near middle of forewing; 13 apical marginal cells between <abbrev xmlns:xlink="http://www.w3.org/1999/xlink" xlink:title="radius posterior" id="ABBRID0EIDAG" xlink:type="simple">RP</abbrev> and <abbrev xmlns:xlink="http://www.w3.org/1999/xlink" xlink:title="cubitus anterior" id="ABBRID0EMDAG" xlink:type="simple">CuA</abbrev>; <abbrev xmlns:xlink="http://www.w3.org/1999/xlink" xlink:title="postcubitus" id="ABBRID0EQDAG" xlink:type="simple">Pcu</abbrev> and A<sub>1</sub> fusing at apical 2/5 of clavus. Hindwings (Fig. <xref ref-type="fig" rid="F3">7</xref>) well developed, legs moderately elongate, fore femora flattened and dilated; hind tibiae with 5 or 6 lateral black-tipped spines and 8 apical black-tipped teeth, spinal formula 8/(10–12)/(10–12).</p><p><bold>Male <italic>genitalia</italic>.</bold> Pygofer (Figs <xref ref-type="fig" rid="F3">8–10</xref>) large and broad in lateral view, posterior margin with a rounded lobe at level of venter of anal tube. Gonostyli (Figs <xref ref-type="fig" rid="F3">8</xref>, <xref ref-type="fig" rid="F3">9</xref>) relatively large and broad, apex sharply rounded, protruded posteriorly in lateral view on the outer surface of the gonostyli (Fig. <xref ref-type="fig" rid="F3">8</xref>). Aedeagus (Fig. <xref ref-type="fig" rid="F3">11</xref>) with phallobasal conjunctival processes unequal in length, left one obviously longer than right one; phallobase narrow and long, curved dorsally, with 2 apical membranous dorsal apical lobes (Fig. <xref ref-type="fig" rid="F3">12</xref>) dorsal round and large; ventral lobes (Fig. <xref ref-type="fig" rid="F3">13</xref>) small and slender, with another small membranous lobe on it. Segment X large in lateral view (Fig. <xref ref-type="fig" rid="F3">8</xref>), large, long, ovoid in dorsal view (Fig. <xref ref-type="fig" rid="F3">10</xref>), ratio of length to width at middle about 1.5.</p><fig id="F3" position="float" orientation="portrait"><object-id xmlns:xlink="http://www.w3.org/1999/xlink" content-type="doi" xlink:type="simple">10.3897/zookeys.1054.67004.figures6-13</object-id><object-id xmlns:xlink="http://www.w3.org/1999/xlink" content-type="arpha" xlink:type="simple">06E0A3E6-7A7B-5C1A-93B8-3654C8094F04</object-id><label>Figures 6–13.</label><caption><p><italic><tp:taxon-name><tp:taxon-name-part taxon-name-part-type="genus" reg="Saigona">Saigona</tp:taxon-name-part><tp:taxon-name-part taxon-name-part-type="species" reg="baiseensis">baiseensis</tp:taxon-name-part></tp:taxon-name></italic> Zheng &amp; Chen, sp. nov. <bold>6</bold> forewing <bold>7</bold> hindwing <bold>8</bold> genitalia, lateral view <bold>9</bold> pygofer and gonostyli, ventral view <bold>10</bold> pygofer and anal tube, dorsal view <bold>11</bold> aedeagus, lateral view <bold>12</bold> aedeagus, ventral view <bold>13</bold> aedeagus, dorsal view. Scale bars: 2 mm (<bold>6–10</bold>), 0.5 mm (<bold>11–13</bold>).</p></caption><graphic xmlns:xlink="http://www.w3.org/1999/xlink" xlink:href="zookeys-1054-185-g003.jpg" position="float" orientation="portrait" xlink:type="simple" id="oo_574424.jpg"><uri content-type="original_file" xlink:type="simple">https://binary.pensoft.net/fig/574424</uri></graphic></fig><p><bold>Female <italic>genitalia</italic></bold> (Figs <xref ref-type="fig" rid="F4">14</xref>, <xref ref-type="fig" rid="F4">16</xref>) with gonocoxae VIII with <abbrev xmlns:xlink="http://www.w3.org/1999/xlink" xlink:title="gonocoxae VIII with endogonocoxal process" id="ABBRID0E6GAG" xlink:type="simple">GxP</abbrev> membranous and flattened (Fig. <xref ref-type="fig" rid="F4">16</xref>). Gonopophyses VIII with anterior connective lamina of gonapophyses (<abbrev xmlns:xlink="http://www.w3.org/1999/xlink" xlink:title="anterior connective lamina" id="ABBRID0EHHAG" xlink:type="simple">ACL</abbrev>) moderately sclerotized with 7 unevenly sized teeth in lateral view. (Fig. <xref ref-type="fig" rid="F4">16</xref>). Gonopophyses IX (Fig. <xref ref-type="fig" rid="F4">17</xref>) with posterior connective lamina of gonapophysis IX (<abbrev xmlns:xlink="http://www.w3.org/1999/xlink" xlink:title="posterior connective lamina" id="ABBRID0ETHAG" xlink:type="simple">PCL</abbrev>) triangular, symmetrical in ventral view, connected at base and separated from 1/3 base. Gonoplacs (Fig. <xref ref-type="fig" rid="F4">18</xref>) with 2 sclerotized lobes: gonoplacs (<abbrev xmlns:xlink="http://www.w3.org/1999/xlink" xlink:title="gonoplacs" id="ABBRID0E2HAG" xlink:type="simple">Gp</abbrev>), with 3 or 4 long spines at apex, and posterior lobe of the gonoplac (<abbrev xmlns:xlink="http://www.w3.org/1999/xlink" xlink:title="posterior lobe of the gonoplac" id="ABBRID0E6HAG" xlink:type="simple">GpL</abbrev>) with membranous structure at top. Segment X in dorsal view relatively round and large, with ratio of length to width at middle about 0.8 (Fig. <xref ref-type="fig" rid="F4">15</xref>).</p><fig id="F4" position="float" orientation="portrait"><object-id xmlns:xlink="http://www.w3.org/1999/xlink" content-type="doi" xlink:type="simple">10.3897/zookeys.1054.67004.figures14-18</object-id><object-id xmlns:xlink="http://www.w3.org/1999/xlink" content-type="arpha" xlink:type="simple">27359E38-A836-5F04-8C83-9AC6E97285C2</object-id><label>Figures 14–18.</label><caption><p><italic><tp:taxon-name><tp:taxon-name-part taxon-name-part-type="genus" reg="Saigona">Saigona</tp:taxon-name-part><tp:taxon-name-part taxon-name-part-type="species" reg="baiseensis">baiseensis</tp:taxon-name-part></tp:taxon-name></italic> Zheng &amp; Chen, sp. nov. <bold>14</bold> genitalia of female, ventral view <bold>15</bold> genitalia of female, dorsal view <bold>16</bold> anterior connective lamina of gonapophysis VIII (lateral view) <bold>17</bold> gonapophysis IX (ventral view) <bold>18</bold> gonoplacs (lateral view). Scale bars: 1 mm (<bold>14, 15</bold>), 0.5 mm (<bold>16–18</bold>). <abbrev xmlns:xlink="http://www.w3.org/1999/xlink" xlink:title="gonoplacs" id="ABBRID0EIJAG" xlink:type="simple">Gp</abbrev>, gonoplacs; Gx VIII, gonocoxae VIII; <abbrev xmlns:xlink="http://www.w3.org/1999/xlink" xlink:title="gonocoxae VIII with endogonocoxal lobe" id="ABBRID0EMJAG" xlink:type="simple">GxL</abbrev>, gonocoxae VIII with endogonocoxal lobe; <abbrev xmlns:xlink="http://www.w3.org/1999/xlink" xlink:title="gonocoxae VIII with endogonocoxal process" id="ABBRID0EQJAG" xlink:type="simple">GxP</abbrev>, gonocoxae VIII with endogonocoxal process; <abbrev xmlns:xlink="http://www.w3.org/1999/xlink" xlink:title="posterior connective lamina of gonapophysis IX" id="ABBRID0EUJAG" xlink:type="simple">PCL</abbrev>, posterior connective lamina of gonapophysis IX; <abbrev xmlns:xlink="http://www.w3.org/1999/xlink" xlink:title="posterior lobe of the gonoplac" id="ABBRID0EYJAG" xlink:type="simple">GpL</abbrev>, posterior lobe of the gonoplac; <abbrev xmlns:xlink="http://www.w3.org/1999/xlink" xlink:title="anterior connective lamina of gonapophyses" id="ABBRID0E3JAG" xlink:type="simple">ACL</abbrev>, anterior connective lamina of gonapophyses.</p></caption><graphic xmlns:xlink="http://www.w3.org/1999/xlink" xlink:href="zookeys-1054-185-g004.jpg" position="float" orientation="portrait" xlink:type="simple" id="oo_574425.jpg"><uri content-type="original_file" xlink:type="simple">https://binary.pensoft.net/fig/574425</uri></graphic></fig></tp:treatment-sec><tp:treatment-sec sec-type="type material" id="SECID0EFKAG"><title>Type material.</title><p><bold><italic>Holotype</italic></bold> ♂, Tianlangping Baise, Guangxi Zhuang Autonomous Region, 24 Apr. 2012, Weicheng Yang. <bold><italic>Paratypes</italic></bold>, 8♂♂2♀♀, same to holotype, Weibin Zheng, Zaihua Yang, Jiankun Long.</p></tp:treatment-sec><tp:treatment-sec sec-type="etymology" id="SECID0ETKAG"><title>Etymology.</title><p>This new species is named for the type locality, Baise City, Guangxi, China.</p></tp:treatment-sec><tp:treatment-sec sec-type="distribution" id="SECID0EYKAG"><title>Distribution.</title><p>China (Guangxi).</p></tp:treatment-sec><tp:treatment-sec sec-type="remarks" id="SECID0E4KAG"><title>Remarks.</title><p>This species is similar to <italic><tp:taxon-name><tp:taxon-name-part taxon-name-part-type="genus" reg="Saigona">S.</tp:taxon-name-part><tp:taxon-name-part taxon-name-part-type="species" reg="fulgoroides">fulgoroides</tp:taxon-name-part></tp:taxon-name></italic> (Walker, 1858) (<xref ref-type="bibr" rid="B18">Liang and Song 2006</xref>: figs 20, 23–25) but can be distinguished by the large, broad pygofer (in lateral view) with its posterior margin bearing a somewhat blunt process dorsally (vs sharp, dorsoposteriorly directed process near apex in <italic><tp:taxon-name><tp:taxon-name-part taxon-name-part-type="genus" reg="Saigona">S.</tp:taxon-name-part><tp:taxon-name-part taxon-name-part-type="species" reg="fulgoroides">fulgoroides</tp:taxon-name-part></tp:taxon-name></italic>); the aedeagus has a conjun</p></tp:treatment-sec><tp:treatment-sec><!--Section generated to contain objects referenced in tp:taxon-treatment.--><fig id="F1" position="float" orientation="portrait"><object-id xmlns:xlink="http://www.w3.org/1999/xlink" content-type="doi" xlink:type="simple">10.3897/zookeys.1054.67004.figure1</object-id><object-id xmlns:xlink="http://www.w3.org/1999/xlink" content-type="arpha" xlink:type="simple">30A58B0C-604D-5703-9032-641C310E7FBE</object-id><label>Figure 1.</label><caption><p>Taxonomic history of the genus <italic><tp:taxon-name><tp:taxon-name-part taxon-name-part-type="genus" reg="Saigona">Saigona</tp:taxon-name-part></tp:taxon-name></italic> Matsumura, 1010 (uploaded from <xref ref-type="bibr" rid="B5">Bourgoin 2021</xref>). For each synonymized genus, their protonyms are in blue boxes, and the current valid name of the genus is in green. Red vertical arrows illustrate synonymy and the red cross the <italic>status revivisco</italic> of the genus <italic><tp:taxon-name><tp:taxon-name-part taxon-name-part-type="genus" reg="Leprota">Leprota</tp:taxon-name-part></tp:taxon-name></italic> Melichar, 1912.</p></caption><graphic xmlns:xlink="http://www.w3.org/1999/xlink" xlink:href="zookeys-1054-185-g001.jpg" position="float" orientation="portrait" xlink:type="simple" id="oo_574422.jpg"><uri content-type="original_file" xlink:type="simple">https://binary.pensoft.net/fig/574422</uri></graphic></fig><fig id="F5" position="float" orientation="portrait"><object-id xmlns:xlink="http://www.w3.org/1999/xlink" content-type="doi" xlink:type="simple">10.3897/zookeys.1054.67004.figures19-22</object-id><object-id xmlns:xlink="http://www.w3.org/1999/xlink" content-type="arpha" xlink:type="simple">430BCAEC-88F5-5884-A6C4-F4C43C714F7F</object-id><label>Figures 19–22.</label><caption><p><italic><tp:taxon-name><tp:taxon-name-part taxon-name-part-type="genus" reg="Saigona">Saigona</tp:taxon-name-part><tp:taxon-name-part taxon-name-part-type="species" reg="maculata">maculata</tp:taxon-name-part></tp:taxon-name></italic> Zheng &amp; Chen sp. nov. <bold>19</bold> male, holotype, dorsal view <bold>20</bold> male, head and thorax, dorsal view <bold>21</bold> male, frons and clypeus, ventral view <bold>22</bold> male, head and pronotum, lateral view. Scale bars: 2 mm (<bold>19–22</bold>).</p></caption><graphic xmlns:xlink="http://www.w3.org/1999/xlink" xlink:href="zookeys-1054-185-g005.jpg" position="float" orientation="portrait" xlink:type="simple" id="oo_574426.jpg"><uri content-type="original_file" xlink:type="simple">https://binary.pensoft.net/fig/574426</uri></graphic></fig></tp:treatment-sec><ref-list><ref id="B5"><mixed-citation xmlns:xlink="http://www.w3.org/1999/xlink" xlink:type="simple"><person-group><name name-style="western"><surname>Bourgoin</surname><given-names>T</given-names></name></person-group> (<year>2021</year>) FLOW (<tp:taxon-name><tp:taxon-name-part taxon-name-part-type="infraorder">Fulgoromorpha</tp:taxon-name-part></tp:taxon-name> Lists On the Web), a world knowledge base dedicated to <tp:taxon-name><tp:taxon-name-part taxon-name-part-type="infraorder">Fulgoromorpha</tp:taxon-name-part></tp:taxon-name>. Version 8. <ext-link xlink:type="simple" ext-link-type="uri" xlink:href="http://hemiptera–databases.org/flow/">http://hemiptera–databases.org/flow/</ext-link> [accessed 2021-4-1]</mixed-citation></ref><ref id="B18"><mixed-citation xmlns:xlink="http://www.w3.org/1999/xlink" xlink:type="simple"><person-group><name name-style="western"><surname>Liang</surname><given-names>AP</given-names></name><name name-style="western"><surname>Song</surname><given-names>ZS</given-names></name></person-group> (<year>2006</year>) <article-title>Revision of the Oriental and eastern Palaearctic planthopper genus <italic><tp:taxon-name><tp:taxon-name-part taxon-name-part-type="genus">Saigona</tp:taxon-name-part></tp:taxon-name></italic> Matsumura, 1910 (<tp:taxon-name><tp:taxon-name-part taxon-name-part-type="order">Hemiptera</tp:taxon-name-part></tp:taxon-name>: <tp:taxon-name><tp:taxon-name-part taxon-name-part-type="superfamily">Fulgoroidea</tp:taxon-name-part></tp:taxon-name>: <tp:taxon-name><tp:taxon-name-part taxon-name-part-type="family">Dictyopharidae</tp:taxon-name-part></tp:taxon-name>), with descriptions of five new species.</article-title><source>Zootaxa</source><volume>1333</volume>: <fpage>25</fpage>–<lpage>54</lpage>. <ext-link xlink:type="simple" ext-link-type="doi" xlink:href="10.11646/zootaxa.1333.1.2">https://doi.org/10.11646/zootaxa.1333.1.2</ext-link></mixed-citation></ref></ref-list></tp:taxon-treatment>
