# Supplementary material for: Two new species of the genus Saigona Matsumura (Hemiptera, Fulgoromorpha, Dictyopharidae) from China
Source: Zookeys. 2021 Aug 4;1054:185–200. doi: 10.3897/zookeys.1054.67004 (PMC8357763; doi:10.3897/zookeys.1054.67004)
Supplement: XML Treatment for Saigona maculata [file zookeys.1054.67004-treatment3.xml]

<!DOCTYPE tp:taxon-treatment
  PUBLIC "-//TaxonX//DTD Taxonomic Treatment Publishing DTD v0 20100105//EN" "tax-treatment-NSO.dtd">
<tp:taxon-treatment xmlns:tp="http://www.plazi.org/taxpub"><tp:treatment-meta><kwd-group><label>Taxon classification</label><kwd><named-content xmlns:xlink="http://www.w3.org/1999/xlink" content-type="kingdom">Animalia</named-content></kwd><kwd><named-content xmlns:xlink="http://www.w3.org/1999/xlink" content-type="order">Hemiptera</named-content></kwd><kwd><named-content xmlns:xlink="http://www.w3.org/1999/xlink" content-type="family">Dictyopharidae</named-content></kwd></kwd-group><mixed-citation publication-type="journal"><person-group><name><surname>Zheng</surname><given-names>Yan-Li</given-names></name><name><surname>Bourgoin</surname><given-names>Thierry</given-names></name><name><surname>Chen1</surname><given-names>Lin YangXiang-Sheng</given-names></name><name><surname>Luo</surname><given-names>Xu-Qiang</given-names></name><name><surname>Luo</surname><given-names>Guang-Jie</given-names></name></person-group><article-title>Two new species of the genus <italic><tp:taxon-name><tp:taxon-name-part taxon-name-part-type="genus" reg="Saigona">Saigona</tp:taxon-name-part></tp:taxon-name></italic> Matsumura (<tp:taxon-name><tp:taxon-name-part taxon-name-part-type="order">Hemiptera</tp:taxon-name-part></tp:taxon-name>, <tp:taxon-name><tp:taxon-name-part taxon-name-part-type="infraorder">Fulgoromorpha</tp:taxon-name-part></tp:taxon-name>, <tp:taxon-name><tp:taxon-name-part taxon-name-part-type="family">Dictyopharidae</tp:taxon-name-part></tp:taxon-name>) from China</article-title><source>Zookeys</source><day>04</day><month>8</month><year>2021</year><volume>1054</volume><fpage>185</fpage><lpage>200</lpage><pub-id pub-id-type="doi">10.3897/zookeys.1054.67004</pub-id></mixed-citation></tp:treatment-meta><tp:nomenclature><tp:taxon-name>
              <object-id xmlns:xlink="http://www.w3.org/1999/xlink" content-type="arpha" xlink:type="simple">398D4D01-6DD5-529B-8802-FFC173CCEF33</object-id>
              <tp:taxon-name-part taxon-name-part-type="genus" reg="Saigona">Saigona</tp:taxon-name-part>
              <tp:taxon-name-part taxon-name-part-type="species" reg="maculata">maculata</tp:taxon-name-part>
              <object-id xmlns:xlink="http://www.w3.org/1999/xlink" content-type="zoobank" xlink:type="simple">http://zoobank.org/74E6E965-788E-4065-BE18-DB7C5C2A9871</object-id>
            </tp:taxon-name><tp:taxon-authority>Zheng &amp; Chen</tp:taxon-authority><tp:taxon-status xmlns:xlink="http://www.w3.org/1999/xlink" xlink:type="simple">sp. nov.</tp:taxon-status><xref ref-type="fig" rid="F5">Figures 19–22</xref><xref ref-type="fig" rid="F6">, 23–31</xref></tp:nomenclature><tp:treatment-sec sec-type="type locality" id="SECID0EONAG"><title>Type locality.</title><p>Lang Ping town, Tianlin County, Guangxi Zhuang Autonomous Region, China.</p></tp:treatment-sec><tp:treatment-sec sec-type="diagnosis" id="SECID0ETNAG"><title>Diagnosis.</title><p>(1) Head moderately long, longer than pronotum and mesonotum combined. Cephalic process relatively long and robust, somewhat upturned; (2) pygofer with posterior margin sinuate in lateral view; (3) aedeagus with phallobasal conjunctival processes unequal in length.</p></tp:treatment-sec><tp:treatment-sec sec-type="description" id="SECID0EYNAG"><title>Description.</title><p><bold><italic>Measurement</italic>.</bold> ♂, <abbrev xmlns:xlink="http://www.w3.org/1999/xlink" xlink:title="body length" id="ABBRID0EIOAG" xlink:type="simple">BL</abbrev>: 15.7 mm; <abbrev xmlns:xlink="http://www.w3.org/1999/xlink" xlink:title="head length" id="ABBRID0EMOAG" xlink:type="simple">HL</abbrev>: 2.1 mm; <abbrev xmlns:xlink="http://www.w3.org/1999/xlink" xlink:title="head width" id="ABBRID0EQOAG" xlink:type="simple">HW</abbrev>: 0.8 mm; <abbrev xmlns:xlink="http://www.w3.org/1999/xlink" xlink:title="orewing length" id="ABBRID0EUOAG" xlink:type="simple">FWL</abbrev>: 11.8 mm.</p><p><bold><italic>Coloration</italic>.</bold> General color dark brown, marked with fuscous and ochraceous speckles (Figs <xref ref-type="fig" rid="F5">19–22</xref>). Vertex dark brown with a yellowish green spot at top. Genae brown, eyes brown, ocellus yellowish, antenna brown and areas surrounding ocellus and antenna beneath eye yellowish. Frons yellowish brown. Postclypeus and anteclypeus yellow. Pronotum brown with median carina yellowish; lateral, ventrally curved areas yellowish. Mesonotum fuscous, with a narrow, yellow stripe along median longitudinal carina. Abdomen fuscous, scattered white speckle, with median longitudinal green stripe. Forewing venation brown and stigma dark. Legs ochraceous. Genitalia black.</p><fig id="F5" position="float" orientation="portrait"><object-id xmlns:xlink="http://www.w3.org/1999/xlink" content-type="doi" xlink:type="simple">10.3897/zookeys.1054.67004.figures19-22</object-id><object-id xmlns:xlink="http://www.w3.org/1999/xlink" content-type="arpha" xlink:type="simple">430BCAEC-88F5-5884-A6C4-F4C43C714F7F</object-id><label>Figures 19–22.</label><caption><p><italic><tp:taxon-name><tp:taxon-name-part taxon-name-part-type="genus" reg="Saigona">Saigona</tp:taxon-name-part><tp:taxon-name-part taxon-name-part-type="species" reg="maculata">maculata</tp:taxon-name-part></tp:taxon-name></italic> Zheng &amp; Chen sp. nov. <bold>19</bold> male, holotype, dorsal view <bold>20</bold> male, head and thorax, dorsal view <bold>21</bold> male, frons and clypeus, ventral view <bold>22</bold> male, head and pronotum, lateral view. Scale bars: 2 mm (<bold>19–22</bold>).</p></caption><graphic xmlns:xlink="http://www.w3.org/1999/xlink" xlink:href="zookeys-1054-185-g005.jpg" position="float" orientation="portrait" xlink:type="simple" id="oo_574426.jpg"><uri content-type="original_file" xlink:type="simple">https://binary.pensoft.net/fig/574426</uri></graphic></fig><p><bold><italic>Head and thorax</italic>.</bold> Head (Figs <xref ref-type="fig" rid="F5">19–22</xref>) moderately long, longer than pronotum and mesonotum combined (5.1:1). Cephalic process relatively long and robust, somewhat upturned. Vertex (Fig. <xref ref-type="fig" rid="F5">20</xref>) with median carina very faint, only conspicuous at base, lateral carinate margins curved in front of eyes. Frons (Fig. <xref ref-type="fig" rid="F5">21</xref>) with lateral carinate reaching to the front of eyes, not to frontoclypeal suture. Pronotum (Figs <xref ref-type="fig" rid="F5">19</xref>, <xref ref-type="fig" rid="F5">20</xref>, <xref ref-type="fig" rid="F5">22</xref>) with median carina distinct, lateral carinae very faint; mesonotum tricarinate on disc, lateral carinae curved towards median carinae at front.</p><p><bold><italic>Fore wings</italic></bold> (Figs <xref ref-type="fig" rid="F5">19</xref>, <xref ref-type="fig" rid="F6">23</xref>) hyaline with Sc+R, M and Cu branched apically, longer than widest part, with length to maximum width ratio of 3.0; pterostigma distinct, with 2 cells, veins with numerous fuscous setae. costal margin distinctly expanded into a narrow, sclerotized costal area, without transverse veins; <abbrev xmlns:xlink="http://www.w3.org/1999/xlink" xlink:title="subcosta posterior" id="ABBRID0ETRAG" xlink:type="simple">ScP</abbrev>+R branched apically; <abbrev xmlns:xlink="http://www.w3.org/1999/xlink" xlink:title="media posterior" id="ABBRID0EXRAG" xlink:type="simple">MP</abbrev> bifurcating <abbrev xmlns:xlink="http://www.w3.org/1999/xlink" xlink:title="media posterior" id="ABBRID0E2RAG" xlink:type="simple">MP</abbrev><sub>1+2</sub> and <abbrev xmlns:xlink="http://www.w3.org/1999/xlink" xlink:title="media posterior" id="ABBRID0EASAG" xlink:type="simple">MP</abbrev><sub>3+4</sub> at basal 3/5 and beyond <abbrev xmlns:xlink="http://www.w3.org/1999/xlink" xlink:title="cubitus anterior" id="ABBRID0EFSAG" xlink:type="simple">CuA</abbrev>; <abbrev xmlns:xlink="http://www.w3.org/1999/xlink" xlink:title="cubitus anterior" id="ABBRID0EJSAG" xlink:type="simple">CuA</abbrev> forked into two branches near middle of forewing 14 apical cells between <abbrev xmlns:xlink="http://www.w3.org/1999/xlink" xlink:title="radius posterior" id="ABBRID0ENSAG" xlink:type="simple">RP</abbrev> and <abbrev xmlns:xlink="http://www.w3.org/1999/xlink" xlink:title="cubitus anterior" id="ABBRID0ERSAG" xlink:type="simple">CuA</abbrev>; <abbrev xmlns:xlink="http://www.w3.org/1999/xlink" xlink:title="postcubitus" id="ABBRID0EVSAG" xlink:type="simple">Pcu</abbrev> and A<sub>1</sub> fusing in apical 2/5 of clavus. Hindwings (Fig. <xref ref-type="fig" rid="F6">24</xref>) well developed. Legs moderately elongate, fore femora flattened and dilated; hind tibiae with 5 lateral black-tipped spines and 8 apical black-tipped teeth, spinal formula 8/(9–11)/(10–12).</p><p><bold>Male <italic>genitalia</italic>.</bold> Pygofer (Figs <xref ref-type="fig" rid="F6">25–27</xref>) in lateral view with posterior margin slightly sinuate. Gonostyli (Figs <xref ref-type="fig" rid="F6">25</xref>, <xref ref-type="fig" rid="F6">27</xref>) relatively large, broad in lateral view (Fig. <xref ref-type="fig" rid="F6">25</xref>), apex sharply rounded, apex sharply rounded, protruded posteriorly in lateral view on the outer surface of the gonostyli. Aedeagus with phallobasal conjunctival processes unequal in length, left one obviously longer than right one (Fig. <xref ref-type="fig" rid="F6">28</xref>); phallobase narrow and long, curved dorsally, with 2 apical membranous dorsal apical lobes (Fig. <xref ref-type="fig" rid="F6">31</xref>) sclerotized on both sides with circular membranous processes in the middle; ventral lobes (Fig. <xref ref-type="fig" rid="F6">30</xref>) large, membranous fold, with spines at base. Segment X (Figs <xref ref-type="fig" rid="F6">25</xref>, <xref ref-type="fig" rid="F6">26</xref>) large, nearly triangular in lateral view; round in dorsal view, ratio of length to width at middle about 1.5:1.</p><fig id="F6" position="float" orientation="portrait"><object-id xmlns:xlink="http://www.w3.org/1999/xlink" content-type="doi" xlink:type="simple">10.3897/zookeys.1054.67004.figures23-31</object-id><object-id xmlns:xlink="http://www.w3.org/1999/xlink" content-type="arpha" xlink:type="simple">DF20BE46-68AD-569F-A19F-7FE68C1E8800</object-id><label>Figures 23–31.</label><caption><p><italic><tp:taxon-name><tp:taxon-name-part taxon-name-part-type="genus" reg="Saigona">Saigona</tp:taxon-name-part><tp:taxon-name-part taxon-name-part-type="species" reg="maculata">maculata</tp:taxon-name-part></tp:taxon-name></italic> Zheng &amp; Chen sp. nov. <bold>23</bold> forewing <bold>24</bold> hindwing <bold>25</bold> genitalia, lateral view <bold>26</bold> pygofer and anal tube, dorsal view <bold>27</bold> pygofer and gonostyles, ventral view <bold>28</bold> aedeagus process <bold>29</bold> aedeagus, lateral view <bold>30</bold> aedeagus, ventral view <bold>31</bold> aedeagus, dorsal view. Scale bars: 2 mm (<bold>22–30</bold>), 0.5 mm (<bold>28–34</bold>).</p></caption><graphic xmlns:xlink="http://www.w3.org/1999/xlink" xlink:href="zookeys-1054-185-g006.jpg" position="float" orientation="portrait" xlink:type="simple" id="oo_574427.jpg"><uri content-type="original_file" xlink:type="simple">https://binary.pensoft.net/fig/574427</uri></graphic></fig><p><bold>Female.</bold> unknown.</p></tp:treatment-sec><tp:treatment-sec sec-type="type material" id="SECID0E3VAG"><title>Type material.</title><p><bold><italic>Holotype</italic></bold> ♂, Lang Ping town, Tianlin County, Guangxi Zhuang Autonomous Region, 23 Apr. 2012, Zaihua Yang. <bold><italic>Paratypes</italic></bold>, 1♂, same as holotype.</p></tp:treatment-sec><tp:treatment-sec sec-type="etymology" id="SECID0EKWAG"><title>Etymology.</title><p>The name of the new species is derived from the Greek word <italic><tp:taxon-name><tp:taxon-name-part taxon-name-part-type="genus" reg="Saigona"/><tp:taxon-name-part taxon-name-part-type="species" reg="maculata">maculata</tp:taxon-name-part></tp:taxon-name></italic> (spotted), in reference to the vertex with a yellowish green spot at the apex.</p></tp:treatment-sec><tp:treatment-sec sec-type="distribution" id="SECID0E1WAG"><title>Distribution.</title><p>China (Guangxi).</p></tp:treatment-sec><tp:treatment-sec sec-type="remarks" id="SECID0E6WAG"><title>Remarks.</title><p>This species is similar to <italic><tp:taxon-name><tp:taxon-name-part taxon-name-part-type="genus" reg="Saigona">S.</tp:taxon-name-part><tp:taxon-name-part taxon-name-part-type="species" reg="tenuisa">tenuisa</tp:taxon-name-part></tp:taxon-name></italic> Zheng, Yang &amp; Chen, 2014 but can be distinguished from the latter by the pygofer with the posterior margin slightly sinuate in lateral view and the aedeagus with the phallobasal conjunctival processes unequal in length.</p></tp:treatment-sec></tp:taxon-treatment>
